# Supplementary material for: A dataset of stereoscopic images and ground-truth disparity mimicking human fixations in peripersonal space
Source: Sci Data. 2017 Mar 28;4:170034. doi: 10.1038/sdata.2017.34 (PMC5369322; doi:10.1038/sdata.2017.34)
Supplement: Supplementary file 1 [file sdata201734-isa1.zip]

Archive with 3 entries (3 files):
- i_Investigation.txt
- s_study_Gibaldi.txt
- a_assay_Gibaldi.txt
