# Supplementary material for: A dataset of stereoscopic images and ground-truth disparity mimicking human fixations in peripersonal space
Source: Sci Data. 2017 Mar 28;4:170034. doi: 10.1038/sdata.2017.34 (PMC5369322; doi:10.1038/sdata.2017.34)
Supplement: Supplementary file 1 [file sdata201734-isa1.zip › i_Investigation.txt]

# Investigation File generated for Scientific Data with Investigation File Authoring Tool version 0.1.0 on 27/02/2017 - This metadata file is CC0
ONTOLOGY SOURCE REFERENCE
Term Source Name	UO	XCO	OBI	ERO
Term Source File	http://data.bioontology.org/ontologies/UO	http://data.bioontology.org/ontologies/XCO	http://data.bioontology.org/ontologies/OBI	http://data.bioontology.org/ontologies/ERO
Term Source Version	unknown	4.15	2014-08-18	2013-08-02
Term Source Description	Units of Measurement Ontology	Experimental Conditions Ontology	Ontology for Biomedical Investigations	Eagle-I Research Resource Ontology
INVESTIGATION
Investigation Identifier
Investigation Title
Investigation Description
Investigation Submission Date
Investigation Public Release Date
INVESTIGATION PUBLICATIONS
Investigation PubMed ID
Investigation Publication DOI
Investigation Publication Author List
Investigation Publication Title
Investigation Publication Status
Investigation Publication Status Term Accession Number
Investigation Publication Status Term Source REF
INVESTIGATION CONTACTS
Investigation Person Last Name
Investigation Person Mid Initials
Investigation Person First Name
Investigation Person Address
Investigation Person Phone
Investigation Person Fax
Investigation Person Email
Investigation Person Affiliation
Investigation Person Roles
Investigation Person Roles Term Accession Number
Investigation Person Roles Term Source REF
STUDY
Study Identifier	10.1038/sdata.2017.34
Study Title	A dataset of stereoscopic images and ground-truth disparity mimicking human fixations in peripersonal space
Study Submission Date	05/09/2016
Study Public Release Date	28/03/2017
Study Description	http://www.nature.com/articles/sdata201734#abstract
Study File Name	s_study_Gibaldi.txt
Comment[Subject Keywords]	//;//;//
Comment[Manuscript Licence]	CC BY-4.0
Comment[Experimental Metadata Licence]	CC0
Comment[Supplementary Information File Name]	
Comment[Supplementary Information File Type]	x-zip-compressed
Comment[Supplementary Information File URL]	http://www.nature.com/articles/sdata201734#supplementary-information
Comment[Data Repository]	Dryad Digital Repository
Comment[Data Record Accession]	10.5061/dryad.6t8vq
Comment[Data Record URI]	http://dx.doi.org/10.5061/dryad.6t8vq
STUDY DESIGN DESCRIPTORS
Study Design Type	benchmarking objective
Study Design Type Term Accession Number	""
Study Design Type Term Source REF	""
STUDY PUBLICATIONS
Study PubMed ID	""
Study Publication DOI	doi:10.1038/srep44800
Study Publication Author List	""
Study Publication Title	""
Study Publication Status	published
Study Publication Status Term Accession Number	
Study Publication Status Term Source REF	
STUDY FACTORS
Study Factor Name	head position	scene
Study Factor Type	observer position	visual stimulus
Study Factor Type Term Accession Number	""	XCO:0000049
Study Factor Type Term Source REF	""	XCO
STUDY ASSAYS
Study Assay Measurement Type	depth perception
Study Assay Measurement Type Term Accession Number	""
Study Assay Measurement Type Term Source REF	""
Study Assay Technology Type	stereoscopic imaging
Study Assay Technology Type Term Accession Number	""
Study Assay Technology Type Term Source REF	""
Study Assay Technology Platform	""
Study Assay File Name	a_assay_Gibaldi.txt
STUDY PROTOCOLS
Study Protocol Name	3D model acquisition and composition	Stereo vision simulator of images and ground-truth data	3D Fixation Database
Study Protocol Type	protocol	data collection method	data transformation
Study Protocol Type Term Accession Number	OBI:0000272	ERO:0001932	OBI:0200000
Study Protocol Type Term Source REF	OBI	ERO	OBI
Study Protocol Description			
Study Protocol URI	""	""	""
Study Protocol Version			
Study Protocol Parameters Name	""	azimuth; elevation	""
Study Protocol Parameters Name Term Accession Number	""	""	""
Study Protocol Parameters Name Term Source REF	""	""	""
Study Protocol Components Name	""	""	""
Study Protocol Components Type	""	""	""
Study Protocol Components Type Term Accession Number	""	""	""
Study Protocol Components Type Term Source REF	""	""	""
STUDY CONTACTS
Study Person Last Name	Canessa	Gibaldi	Chessa	Fato	Solari	Sabatini
Study Person First Name	Andrea	Agostino	Manuela	Marco	Fabio	Silvio P.
Study Person Mid Initials						
Study Person Email	""	agostino.gibaldi@unige.it	""	""	""	""
Study Person Phone						
Study Person Fax						
Study Person Address						
Study Person Affiliation	DIBRIS—University of Genoa, Genoa, GE 16145, Italy	DIBRIS—University of Genoa, Genoa, GE 16145, Italy	DIBRIS—University of Genoa, Genoa, GE 16145, Italy	DIBRIS—University of Genoa, Genoa, GE 16145, Italy	DIBRIS—University of Genoa, Genoa, GE 16145, Italy	DIBRIS—University of Genoa, Genoa, GE 16145, Italy
Study Person Roles						
Study Person Roles Term Accession Number						
Study Person Roles Term Source REF						
Comment[Study Person ORCID]				0000-0001-8085-2438		
Comment[Funder]						
Comment[FundRef ID]						
Comment[Funder Term Source REF]						
Comment[Grant Identifier]						
