# Supplementary material for: A dataset of stereoscopic images and ground-truth disparity mimicking human fixations in peripersonal space
Source: Sci Data. 2017 Mar 28;4:170034. doi: 10.1038/sdata.2017.34 (PMC5369322; doi:10.1038/sdata.2017.34)
Supplement: Supplementary file 1 [file sdata201734-isa1.zip › s_study_Gibaldi.txt]

Source Name	Protocol REF	Sample Name	Factor Value[head position]	Factor Value[scene]
3D model	3D model acquisition and composition	kitchen	Azimuth, Elevation	kitchen
3D model	3D model acquisition and composition	office	Azimuth, Elevation	office
