# Supplementary material for: A dataset of stereoscopic images and ground-truth disparity mimicking human fixations in peripersonal space
Source: Sci Data. 2017 Mar 28;4:170034. doi: 10.1038/sdata.2017.34 (PMC5369322; doi:10.1038/sdata.2017.34)
Supplement: Supplementary file 1 [file sdata201734-isa1.zip › a_assay_Gibaldi.txt]

Sample Name	Protocol REF	Parameter Value[azimuth]	Unit	Term Source REF	Term Accession Number	Parameter Value[elevation]	Unit	Term Source REF	Term Accession Number	Protocol REF	Assay Name	Raw Data File	Comment[Data Repository]	Comment[Data Record Accession]	Comment[Data Record URI]	Factor Value[head position]	Factor Value[scene]
kitchen	Stereo vision simulator of images and ground-truth data	0	degree	UO	UO:0000185	0	degree	UO	UO:0000185	3D Fixation Database	K_STRAIGHTAHEAD	STRAIGHTAHEAD.zip	Dryad Digital Repository	10.5061/dryad.6t8vq	http://dx.doi.org/10.5061/dryad.6t8vq	Azimuth 0, Elevation 0	kitchen
office	Stereo vision simulator of images and ground-truth data	0	degree	UO	UO:0000185	0	degree	UO	UO:0000185	3D Fixation Database	O_STRAIGHTAHEAD	STRAIGHTAHEAD.zip	Dryad Digital Repository	10.5061/dryad.6t8vq	http://dx.doi.org/10.5061/dryad.6t8vq	Azimuth 0, Elevation 0	office
kitchen	Stereo vision simulator of images and ground-truth data	-60	degree	UO	UO:0000185	30	degree	UO	UO:0000185	3D Fixation Database	K_HP-02_001	K_HP-02_001.zip	Dryad Digital Repository	10.5061/dryad.6t8vq	http://dx.doi.org/10.5061/dryad.6t8vq	Azimuth -60, Elevation 30	kitchen
kitchen	Stereo vision simulator of images and ground-truth data	-30	degree	UO	UO:0000185	30	degree	UO	UO:0000185	3D Fixation Database	K_HP-01_001	K_HP-01_001.zip	Dryad Digital Repository	10.5061/dryad.6t8vq	http://dx.doi.org/10.5061/dryad.6t8vq	Azimuth -30, Elevation 30	kitchen
kitchen	Stereo vision simulator of images and ground-truth data	0	degree	UO	UO:0000185	30	degree	UO	UO:0000185	3D Fixation Database	K_HP000_001	K_HP000_001.zip	Dryad Digital Repository	10.5061/dryad.6t8vq	http://dx.doi.org/10.5061/dryad.6t8vq	Azimuth 0, Elevation 30	kitchen
kitchen	Stereo vision simulator of images and ground-truth data	30	degree	UO	UO:0000185	30	degree	UO	UO:0000185	3D Fixation Database	K_HP001_001	K_HP001_001.zip	Dryad Digital Repository	10.5061/dryad.6t8vq	http://dx.doi.org/10.5061/dryad.6t8vq	Azimuth 30, Elevation 30	kitchen
kitchen	Stereo vision simulator of images and ground-truth data	60	degree	UO	UO:0000185	30	degree	UO	UO:0000185	3D Fixation Database	K_HP002_001	K_HP002_001.zip	Dryad Digital Repository	10.5061/dryad.6t8vq	http://dx.doi.org/10.5061/dryad.6t8vq	Azimuth 60, Elevation 30	kitchen
kitchen	Stereo vision simulator of images and ground-truth data	-60	degree	UO	UO:0000185	45	degree	UO	UO:0000185	3D Fixation Database	K_HP-02_002	K_HP-02_002.zip	Dryad Digital Repository	10.5061/dryad.6t8vq	http://dx.doi.org/10.5061/dryad.6t8vq	Azimuth -60, Elevation 45	kitchen
kitchen	Stereo vision simulator of images and ground-truth data	-30	degree	UO	UO:0000185	45	degree	UO	UO:0000185	3D Fixation Database	K_HP-01_002	K_HP-01_002.zip	Dryad Digital Repository	10.5061/dryad.6t8vq	http://dx.doi.org/10.5061/dryad.6t8vq	Azimuth -30, Elevation 45	kitchen
kitchen	Stereo vision simulator of images and ground-truth data	0	degree	UO	UO:0000185	45	degree	UO	UO:0000185	3D Fixation Database	K_HP000_002	K_HP000_002.zip	Dryad Digital Repository	10.5061/dryad.6t8vq	http://dx.doi.org/10.5061/dryad.6t8vq	Azimuth 0, Elevation 45	kitchen
kitchen	Stereo vision simulator of images and ground-truth data	30	degree	UO	UO:0000185	45	degree	UO	UO:0000185	3D Fixation Database	K_HP001_002	K_HP001_002.zip	Dryad Digital Repository	10.5061/dryad.6t8vq	http://dx.doi.org/10.5061/dryad.6t8vq	Azimuth 30, Elevation 45	kitchen
kitchen	Stereo vision simulator of images and ground-truth data	60	degree	UO	UO:0000185	45	degree	UO	UO:0000185	3D Fixation Database	K_HP002_002	K_HP002_002.zip	Dryad Digital Repository	10.5061/dryad.6t8vq	http://dx.doi.org/10.5061/dryad.6t8vq	Azimuth 60, Elevation 45	kitchen
office	Stereo vision simulator of images and ground-truth data	-60	degree	UO	UO:0000185	30	degree	UO	UO:0000185	3D Fixation Database	O_HP-02_001	O_HP-02_001.zip	Dryad Digital Repository	10.5061/dryad.6t8vq	http://dx.doi.org/10.5061/dryad.6t8vq	Azimuth -60, Elevation 30	office
office	Stereo vision simulator of images and ground-truth data	-30	degree	UO	UO:0000185	30	degree	UO	UO:0000185	3D Fixation Database	O_HP-01_001	O_HP-01_001.zip	Dryad Digital Repository	10.5061/dryad.6t8vq	http://dx.doi.org/10.5061/dryad.6t8vq	Azimuth -30, Elevation 30	office
office	Stereo vision simulator of images and ground-truth data	0	degree	UO	UO:0000185	30	degree	UO	UO:0000185	3D Fixation Database	O_HP000_001	O_HP000_001.zip	Dryad Digital Repository	10.5061/dryad.6t8vq	http://dx.doi.org/10.5061/dryad.6t8vq	Azimuth 0, Elevation 30	office
office	Stereo vision simulator of images and ground-truth data	30	degree	UO	UO:0000185	30	degree	UO	UO:0000185	3D Fixation Database	O_HP001_001	O_HP001_001.zip	Dryad Digital Repository	10.5061/dryad.6t8vq	http://dx.doi.org/10.5061/dryad.6t8vq	Azimuth 30, Elevation 30	office
office	Stereo vision simulator of images and ground-truth data	60	degree	UO	UO:0000185	30	degree	UO	UO:0000185	3D Fixation Database	O_HP002_001	O_HP002_001.zip	Dryad Digital Repository	10.5061/dryad.6t8vq	http://dx.doi.org/10.5061/dryad.6t8vq	Azimuth 60, Elevation 30	office
office	Stereo vision simulator of images and ground-truth data	-60	degree	UO	UO:0000185	45	degree	UO	UO:0000185	3D Fixation Database	O_HP-02_002	O_HP-02_002.zip	Dryad Digital Repository	10.5061/dryad.6t8vq	http://dx.doi.org/10.5061/dryad.6t8vq	Azimuth -60, Elevation 45	office
office	Stereo vision simulator of images and ground-truth data	-30	degree	UO	UO:0000185	45	degree	UO	UO:0000185	3D Fixation Database	O_HP-01_002	O_HP-01_002.zip	Dryad Digital Repository	10.5061/dryad.6t8vq	http://dx.doi.org/10.5061/dryad.6t8vq	Azimuth -30, Elevation 45	office
office	Stereo vision simulator of images and ground-truth data	0	degree	UO	UO:0000185	45	degree	UO	UO:0000185	3D Fixation Database	O_HP000_002	O_HP000_002.zip	Dryad Digital Repository	10.5061/dryad.6t8vq	http://dx.doi.org/10.5061/dryad.6t8vq	Azimuth 0, Elevation 45	office
office	Stereo vision simulator of images and ground-truth data	30	degree	UO	UO:0000185	45	degree	UO	UO:0000185	3D Fixation Database	O_HP001_002	O_HP001_002.zip	Dryad Digital Repository	10.5061/dryad.6t8vq	http://dx.doi.org/10.5061/dryad.6t8vq	Azimuth 30, Elevation 45	office
office	Stereo vision simulator of images and ground-truth data	60	degree	UO	UO:0000185	45	degree	UO	UO:0000185	3D Fixation Database	O_HP002_002	O_HP002_002.zip	Dryad Digital Repository	10.5061/dryad.6t8vq	http://dx.doi.org/10.5061/dryad.6t8vq	Azimuth 60, Elevation 45	office
